# Supplementary material for: Moringa Oleifera Alleviates Aβ Burden and Improves Synaptic Plasticity and Cognitive Impairments in APP/PS1 Mice
Source: Nutrients. 2022 Oct 14;14(20):4284. doi: 10.3390/nu14204284 (PMC9609596; doi:10.3390/nu14204284)
Supplement: Supplementary file 1 [file nutrients-14-04284-s001.zip]

Archive with 1 entries (1 files):
- nutrients-1901048-supplementary.pdf
